# Supplementary material for: Screening for unconventional pesticides in tropical fruits and vegetables from Hainan, China
Source: PLoS One. 2026 Apr 29;21(4):e0347411. doi: 10.1371/journal.pone.0347411 (PMC13127967; doi:10.1371/journal.pone.0347411)
Supplement: S1 File — (XLSX) [file pone.0347411.s001.xlsx]

## Sheet: Sheet1 
supplementary materials 1- Recovery rate of tetramethrin and hexachlorobenzene
spiked sample No.(20ng/mL)	hexachlorobenzene concetration(ng/ml)	tetramethrin concetration(ng/ml)
1	15.7976	14.9478
2	17.0958	14.2014
3	17.7897	15.4678
4	15.509	13.6234
5	16.2414	13.7064
6	16.5545	14.1788
Average recovery rate	0.8249	0.717713
RSD	0.0511713	0.0502395
