# Supplementary material for: Screening for unconventional pesticides in tropical fruits and vegetables from Hainan, China
Source: PLoS One. 2026 Apr 29;21(4):e0347411. doi: 10.1371/journal.pone.0347411 (PMC13127967; doi:10.1371/journal.pone.0347411)
Supplement: S1 Table — (XLSX) [file pone.0347411.s002.xlsx]

## Sheet: Sheet1
Supporting information 1- Table S1. unconvetional pesticides
No	Pesticides	CAS No.	Chemical formula	molecular mass	Types of pesticides
1	ethiolate	2941-55-1	C7H15NOS	161.3	Herbicides
2	dichlorobenzonitrile	1194-65-6	C₇H₃Cl₂N	172.01	Herbicides
3	biphenyl	92-52-4	C₁₂H₁₀	154.21	bactericide
4	etridiazole	2593-15-9	C₄H₅ClN₂O₂S	180.62	bactericide
5	isoprocarb	2631-40-5	C₁₁H₁₅NO₂	193.24	carbamates pesticide
6	molinate	2212-67-1	C₉H₁₇NOS	187.3	Herbicides
7	thionazin	297-97-2	C₈H₁₄NO₃PS	248.24	Organophosphorus insecticides
8	fenobucarb	3766-81-2	C₁₂H₁₇NO₂	207.27	carbamates pesticide
9	propoxur	114-26-1	C₁₁H₁₅NO₃	209.24	carbamates pesticide
10	tecnazene	117-18-0	C₆Cl₄NO₂	260.88	bactericide
11	diphenylamine	122-39-4	C₁₂H₁₁N	169.22	bactericide
12	cycloate	96639	C₉H₁₇NOS	215.36	Herbicides
13	chlorpropham	101-21-3	C₁₀H₁₂ClNO₂	213.66	Herbicides
14	ethalfuralin	55283-68-6	C₁₃H₁₆F₃N₃O₄	333.26	Herbicides
15	atrazine - desethyl	6190-65-4	C₆H₁₀ClN₅	187.63	Herbicides
16	benfluralin	1861-40-1	C₁₃H₁₆F₃N₃O₄	335.27	Herbicides
17	sulfotep	3689-24-5	C₈H₂₀O₈P₂S₂	392.31	Organophosphorus insecticides
18	atratone	1610-17-9	C₈H₁₆N₄O	184.24	Herbicides
19	hexachlorobenzene	118-74-1	C₆Cl₆	284.78	bactericide
20	simazine	122-34-9	C₇H₁₂ClN₅	201.66	Herbicides
21	atrazine	1912-24-9	C₈H₁₄ClN₅	215.69	Herbicides
22	monolinuron	309-23-9	C₉H₁₁ClN₂O₂	214.65	Herbicides
23	propazine	139-40-2	C₉H₁₆ClN₅	229.72	Herbicides
24	clomazone	81777-89-1	C₁₂H₁₄ClNO₂	239.7	Herbicides
25	propetamphos	31218-83-4	C₁₀H₁₉O₄PS	266.3	Organophosphorus insecticides
26	terbuthylazine	5915-41-3	C₉H₁₆ClN₅	229.72	Herbicides
27	terbufos	13071-79-9	C₉H₂₁O₂PS₃	288.44	Organophosphorus insecticides
28	fonofos	944-22-9	C₉H₁₄O₂PS₂	249.31	Organophosphorus insecticides
29	etrimfos	38260-54-7	C₁₀H₁₅N₂O₄PS	306.28	Organophosphorus insecticides
30	triallate	2303-17-5	C₈H₁₅Cl₃NOS	280.64	Herbicides
31	tebupirimfos	96182-53-5	C₁₆H₃₀N₃O₃PS	375.47	Organophosphorus insecticides
32	iprobenfos	26087-47-8	C₁₃H₁₉O₃PS	290.33	Organophosphorus insecticides
33	pirimicarb	23103-98-2	C₁₁H₁₈N₄O₂	238.29	carbamates pesticide
34	formothion	2540-82-1	C₅H₁₂NO₄PS₂	245.26	Organophosphorus insecticides
35	desmetryn	1014-69-3	C₈H₁₅N₅O	213.24	Herbicides
36	pentachloroaniline	527-20-8	C₆H₂Cl₅N	265.36	bactericide
37	dichlofenthion	97-17-6	C₈H₁₀Cl₂O₃PS	291.11	Organophosphorus insecticides
38	metribuzin	21087-64-9	C₈H₁₄N₄O₃S	246.29	Herbicides
39	acetochlor	34256-82-1	C₁₄H₂₀ClNO₂	269.77	Herbicides
40	ametryn	64249-01-0	C₉H₁₇N₅O	227.27	Herbicides
41	tolclofos - methyl	57018-04-9	C₉H₁₁Cl₂O₃P	285.07	Organophosphorus insecticides
42	alachlor	15972-60-8	C₁₄H₂₀ClNO₂	269.77	Herbicides
43	prometryn	7287-19-6	C₁₀H₁₉N₅O	241.3	Herbicides
44	ronnel	299-84-3	C₈H₉Cl₃O₃PS	321.56	Organophosphorus insecticides
45	terbutryn	886-50-0	C₁₀H₂₀N₅O	241.3	Herbicides
46	pirimiphos - methyl	29232-93-7	C₁₁H₁₇N₂O₃PS	304.31	Organophosphorus insecticides
47	bromacil	314-40-9	C₉H₁₃BrN₂O₂	261.12	Herbicides
48	ethofumesate	26225-79-6	C₁₁H₁₄O₄S	258.3	Herbicides
49	dipropetryn	834-19-5	C₁₁H₂₁N₅O	255.32	Herbicides
50	metolachlor	51218-45-2	C₁₅H₂₂ClNO₂	283.8	Herbicides
51	aldrin	309-00-2	C₁₂H₈Cl₆	364.89	Organochlorine insecticides
52	trichloronat	217-98-0	C₁₀H₉Cl₃O₂	267.54	Organochlorine insecticides
53	pirimiphos - ethyl	23505-41-1	C₁₃H₂₁N₂O₃PS	332.36	Organophosphorus insecticides
54	bromophos	2104-96-3	C₈H₁₀BrO₃PS	309.11	Organophosphorus insecticides
55	cyprodinil	121552-61-2	C₁₇H₁₇N₃	263.34	bactericide
56	penconazole	66246-88-6	C₁₃H₁₉ClN₂O	254.76	bactericide
57	isofenphos	25311-71-1	C₁₄H₂₂NO₄PS	347.37	Organophosphorus insecticides
58	beflubutamid	113614-08-7	C₁₃H₁₂F₃NO₂	271.24	Herbicides
59	triadimenol	55290-64-7	C₁₅H₂₄ClN₃O₂	313.82	bactericide
60	quinalphos	13593-03-8	C₁₂H₁₅N₂O₃PS	310.3	Organophosphorus insecticides
61	methidathion	950-37-8	C₆H₁₁N₂O₄PS₃	302.33	Organophosphorus insecticides
62	bromophos - ethyl	4824-78-6	C₁₀H₁₄BrO₃PS	337.16	Organophosphorus insecticides
63	fenothiocarb	62850-32-2	C₁₂H₁₇NOS	239.34	carbamates pesticide
64	mepanipyrim	110235-47-7	C₁₄H₁₇N₃O	243.31	bactericide
65	ditalimfos	1770-80-5	C₁₄H₁₅O₄P₂S₂	390.35	Organophosphorus insecticides
66	fluorodifen	15457-05-3	C₁₂H₇F₃N₂O₅	316.19	Herbicides
67	chlorfenson	80-33-1	C₁₄H₁₁ClO₂	246.7	Organochlorine insecticides
68	butamifos	36335-67-8	C₁₃H₁₉O₃PS	302.33	Herbicides
69	bromfenvinfos	33399-00-7	C₁₂H₁₄BrO₄PS	381.18	Organophosphorus insecticides
70	flutolanil	66332-96-5	C₁₇H₁₅NO₂	265.31	bactericide
71	napropamide	15299-99-7	C₁₄H₁₉NO₂	233.31	Herbicides
72	hexaconazole	79983-71-4	C₁₇H₂₇ClN₂O	310.87	bactericide
73	prothiofos	34643-46-4	C₁₁H₁₅O₃PS₃	342.41	Organophosphorus insecticides
74	isoprothiolane	50512-35-1	C₁₂H₁₈O₃S₂	278.4	bactericide
75	pretilachlor	51218-49-6	C₁₇H₂₇ClNO₂	311.86	Herbicides
76	DEF	78-48-8	C₆H₁₅O₄P	314.51	Organophosphorus insecticides
77	oxadiazon	19666-30-9	C₁₆H₁₄Cl₂N₂O₃	337.2	Herbicides
78	oxyfluorfen	42874-03-3	C₁₅H₁₁ClF₃NO₄	361.7	Herbicides
79	myclobutanil	88671-89-0	C₁₅H₁₇ClN₄O	304.78	bactericide
80	bupirimate	41483-43-6	C₁₁H₁₇N₃O₃S	271.34	carbamates pesticide
81	kresoxim - methyl	143390-89-0	C₁₸H₁₉NO₄	313.35	bactericide
82	isoxathion	23135-22-0	C₁₃H₁₅N₂O₄PS	342.31	Organophosphorus insecticides
83	cyflufenamid	113112-88-0	C₁₆H₁₃F₅N₂O₂	360.28	bactericide
84	fluazifop - butyl	69806-50-4	C₁₉H₂₃F₃O₄	384.39	Herbicides
85	cyproconazole	94361-06-5	C₁₵H₁₇ClN₄O	304.78	bactericide
86	nitrofen	1836-77-7	C₁₂H₇Cl₂NO₅	316.09	Herbicides
87	chlorobenzilate	510-15-6	C₁₄H₁₃ClO₂	248.71	Organochlorine insecticides
88	fensulfothion	115-90-2	C₁₀H₁₅O₄PS₂	326.33	Organophosphorus insecticides
89	beta - endosulfan	33213-65-9	C₉H₆Cl₆O₃S	406.9	Organochlorine insecticides
90	diniconazole	83657-24-3	C₁₅H₂₄ClN₃O₂	313.82	bactericide
91	aclonifen	74070-46-5	C₁₂H₉Cl₂NO₃	286.11	Herbicides
92	ethion	563-12-2	C₈H₂₀O₄P₂S₄	384.45	Organophosphorus insecticides
93	oxadixyl	77732-09-3	C₁₴H₁₅N₃O₄	289.29	bactericide
94	benalaxyl	71626-11-4	C₁₇H₂₃NO₄	305.37	bactericide
95	quinoxyfen	124495-18-7	C₁₆H₁₄N₂O₂	266.3	bactericide
96	trifloxystrobin	141517-21-7	C₁₌H₁₆F₃NO₄	387.33	bactericide
97	hexazinone	51235-04-2	C₁₀H₁₆N₄O₂	224.26	Herbicides
98	diclofop - methyl	51338-27-3	C₁₆H₁₄Cl₂O₄	341.19	Herbicides
99	piperonyl butoxide	51-03-6	C₁₉H₂₆O₅	334.41	synergist
100	epoxiconazole	131860-33-8	C₁₇H₂₄ClN₃O₂	337.85	bactericide
101	tetramethrin	7696-12-0	C₁₉H₂₈O₄	316.43	pyrethriods pesticide
102	pyridaphenthion	119-12-0	C₁₄H₁₇N₂O₄PS	356.34	Organophosphorus insecticides
103	bromopropylate	18181-80-1	C₁₇H₁₈Br₂O₃	426.14	Organochlorine insecticides
104	EPN	2104-64-5	C₁₄H₁₄NO₄PS	335.31	Organophosphorus insecticides
105	piperophos	24151-93-7	C₁₇H₂₉O₃PS₃	424.59	Herbicides
106	etoxazole	153233-91-1	C₁₉H₂₁F₂NO₂	333.38	Oxazoline derivatives
107	tebufenpyrad	119168-77-3	C₁₉H₂₃N₃O₂	325.41	bactericide
108	fenamidone	161326-34-7	C₁₉H₂₇NO₂	297.43	bactericide
109	tetradifon	116-29-0	C₁₄H₈Cl₄O₂S	386.09	Organochlorine insecticides
110	pyriproxyfen	95737-68-1	C₁₉H₂₃NO₃	313.4	Pyridine derivatives
111	leptophos	2104-95-2	C₁₄H₁₄BrClO₄PS	441.66	Organophosphorus insecticides
112	mefenacet	96491-05-3	C₁₄H₁₉NO₂	233.31	Herbicides
113	pyrazophos	13457-18-6	C₁₇H₁₉N₃O₅PS	411.39	Organophosphorus insecticides
114	fluquinconazole	136426-54-5	C₁₆H₁₅F₂N₃O₂	323.31	bactericide
115	dioxathion	78-48-8	C₈H₁₈O₄P₂S₄	456.54	Organophosphorus insecticides
116	fenbuconazole	114369-43-6	C₁₉H₂₇ClN₄O	362.9	bactericide
117	boscalid	188425-85-6	C₁₈H₁₂ClN₃O	321.76	bactericide
