# Supplementary material for: Screening for unconventional pesticides in tropical fruits and vegetables from Hainan, China
Source: PLoS One. 2026 Apr 29;21(4):e0347411. doi: 10.1371/journal.pone.0347411 (PMC13127967; doi:10.1371/journal.pone.0347411)
Supplement: S2 Table — (XLSX) [file pone.0347411.s003.xlsx]

## Sheet: Sheet1
Supporting information 2- Table S2. MRM parameters
No	Pesticides	Rention Time (min)	Quantification ion pair	Collision Energy	Qualitative ion pair	Collision Energy
1	ethiolate	4.47	161/100	5	100/72	5
2	dichlorobenzonitrile	5.26	171/136.1	15	171/100	25
3	biphenyl	5.44	154.1/153.1	15	153.1/152.1	15
4	etridiazole	5.85	211.1/183	10	183/140	15
5	isoprocarb	6.34	136/121.1	10	121/77.1	20
6	molinate	6.39	126.2/83.1	5	126.2/55.1	10
7	thionazin	6.82	175/79	10	143/79	10
8	fenobucarb	6.82	121/103.1	15	121/77	20
9	propoxur	6.89	110/64	15	110/63	25
10	tecnazene	6.9	260.9/203	10	214.9/179	10
11	diphenylamine	6.97	169/168.2	15	168/167.2	15
12	cycloate	7.05	154.1/83.1	5	83/55.1	5
13	chlorpropham	7.11	153/125.1	10	153/90	25
14	ethalfuralin	7.14	315.9/275.9	10	275.9/202.1	15
15	atrazine - desethyl	7.2	186.9/172.1	5	145/110.1	10
16	benfluralin	7.28	292/264	5	292/206	10
17	sulfotep	7.38	237.8/145.9	10	201.8/145.9	10
18	atratone	7.7	211/169.1	5	169/154.1	5
19	hexachlorobenzene	7.78	283.8/248.8	15	283.8/213.9	30
20	simazine	7.81	201.1/173.1	5	173/172.1	5
21	atrazine	7.89	214.9/200.2	5	214.9/58.1	10
22	monolinuron	7.94	126/99	15	125/90	10
23	propazine	7.95	229.1/58.1	10	214.2/172.2	10
24	clomazone	7.98	204.1/107.1	20	125/89	15
25	propetamphos	8.09	138/110	10	138/64	15
26	terbuthylazine	8.12	228.9/173.1	5	172.9/172	5
27	terbufos	8.16	230.9/175	10	230.9/129	20
28	fonofos	8.25	137/109	5	109/80.9	5
29	etrimfos	8.54	292.1/181.1	5	181.1/153.1	10
30	triallate	8.57	268/184.1	20	142.9/83	15
31	tebupirimfos	8.63	260.8/137.2	15	233.9/110.1	15
32	iprobenfos	8.69	203.9/91	5	121.9/121	15
33	pirimicarb	8.73	238/166.2	10	166/55.1	20
34	formothion	8.77	170/93	5	124.9/47	15
35	desmetryn	8.89	213/171.2	5	213/58.1	10
36	pentachloroaniline	8.91	191.9/82.9	25	132.1/114.5	5
37	dichlofenthion	8.97	279/223	15	223/204.9	15
38	metribuzin	9	198/82	15	198/55	30
39	acetochlor	9.09	174/146.1	10	146/131.1	10
40	ametryn	9.23	227/58.1	10	185/170	5
41	tolclofos - methyl	9.23	267/252	15	125/79	5
42	alachlor	9.26	188.1/160.1	10	160.1/132.1	15
43	prometryn	9.28	226/184.2	10	199/184.1	5
44	ronnel	9.39	286.9/272	15	285/269.9	15
45	terbutryn	9.51	241.1/170.2	15	185/170.1	5
46	pirimiphos - methyl	9.58	290/125	20	232.9/151	5
47	bromacil	9.61	207/190	15	205/188	15
48	ethofumesate	9.61	206.9/161.1	5	161/105.1	10
49	dipropetryn	9.7	255.1/222.1	10	255.1/180.1	20
50	metolachlor	9.89	238/162.2	10	162.2/133.2	15
51	aldrin	9.94	262.9/192.9	35	254.9/220	20
52	trichloronat	10.2	298.8/270.9	10	296.8/268.9	10
53	pirimiphos - ethyl	10.28	318.1/182	10	318.1/166.1	10
54	bromophos	10.28	330.9/315.9	20	125/47	15
55	cyprodinil	10.39	225.2/224.3	10	224.2/208.2	20
56	penconazole	10.54	248/192.1	15	248/157.1	25
57	isofenphos	10.66	212.9/185.1	5	212.9/121.1	10
58	beflubutamid	10.67	221/193.1	5	176.1/91.1	10
59	triadimenol	10.73	168/70	10	128/65	25
60	quinalphos	10.73	146/118	10	146/91	30
61	methidathion	11	144.9/85	5	144.9/58.1	15
62	bromophos - ethyl	11.02	358.7/302.8	15	302.8/284.7	15
63	fenothiocarb	11.04	160.1/72.1	10	72/56	10
64	mepanipyrim	11.16	223.2/222.2	10	222.2/207.2	15
65	ditalimfos	11.29	148/130.1	10	130/102.1	10
66	fluorodifen	11.37	190/126.1	10	190/75	20
67	chlorfenson	11.37	175/111	10	111/75	15
68	butamifos	11.37	285.9/202	15	200/92	10
69	bromfenvinfos	11.37	268.9/161.1	15	266.9/159.1	15
70	flutolanil	11.38	280.9/173	10	173/145.1	15
71	napropamide	11.4	128/100.1	10	128/72.1	5
72	hexaconazole	11.44	214/159	25	175/111	20
73	prothiofos	11.49	266.9/239	5	113/94.9	10
74	isoprothiolane	11.49	162.1/134	5	162.1/85	20
75	pretilachlor	11.57	162.1/147.2	10	162.1/132.2	20
76	DEF	11.58	202/147	0	169/57.1	5
77	oxadiazon	11.63	174.9/112	15	174.9/76	35
78	oxyfluorfen	11.71	252/196	20	252/146	30
79	myclobutanil	11.72	179/125.1	10	179/90	30
80	bupirimate	11.8	272.9/193.1	5	272.9/108	15
81	kresoxim - methyl	11.81	116/89	15	116/63	30
82	isoxathion	11.93	105/77.1	15	105/51	35
83	cyflufenamid	11.96	118.1/90	10	118.1/89	25
84	fluazifop - butyl	11.97	281.9/238	20	281.9/91	20
85	cyproconazole	11.99	138.9/111	15	138.9/75	35
86	nitrofen	12	282.9/253	10	202/139.1	20
87	chlorobenzilate	12.17	251.1/139.1	15	139.1/111	10
88	fensulfothion	12.25	156/141	10	140/125	10
89	beta - endosulfan	12.27	206.9/172	15	194.9/158.9	10
90	diniconazole	12.31	269.9/232	10	267.9/232.1	10
91	aclonifen	12.39	264.1/194.2	15	212.1/182.2	10
92	ethion	12.42	152.9/96.9	10	124.9/96.9	0
93	oxadixyl	12.43	163/132.1	5	163/117.1	25
94	benalaxyl	12.87	148/105.1	20	148/77	35
95	quinoxyfen	12.92	271.9/237.1	10	237/208.1	30
96	trifloxystrobin	12.94	172/145.1	15	116/89	15
97	hexazinone	13.19	171/85.1	10	171/71.1	10
98	diclofop - methyl	13.26	339.9/252.9	10	253/162.1	15
99	piperonyl butoxide	13.36	176.1/131.1	15	176.1/103.1	25
100	epoxiconazole	13.57	192/138.1	10	192/111	25
101	tetramethrin	13.79	164/107.1	10	164/77.1	25
102	pyridaphenthion	13.8	340/199	5	204/203.1	5
103	bromopropylate	13.91	185/157	15	183/155	15
104	EPN	13.94	169/141.1	5	169/77.1	25
105	piperophos	14.01	320/122	10	140/98.1	10
106	etoxazole	14.07	141/113	15	141/63.1	30
107	tebufenpyrad	14.09	332.9/171	15	275.9/171.1	10
108	fenamidone	14.14	268/180.2	20	238/237.2	10
109	tetradifon	14.4	226.9/199	15	158.9/131	10
110	pyriproxyfen	14.61	136.1/96	15	136.1/78.1	20
111	leptophos	14.63	171/77.1	15	154.9/77.1	15
112	mefenacet	14.77	192/136.1	15	192/109.1	30
113	pyrazophos	15.12	232/204.1	10	221/193.1	10
114	fluquinconazole	15.85	340/298	15	108/57	15
115	dioxathion	15.94	152.9/96.9	10	124.9/96.9	5
116	fenbuconazole	16.21	197.9/129	5	128.9/102.1	15
117	boscalid	16.58	140/112	10	140/76	25
