# Supplementary material for: Screening for unconventional pesticides in tropical fruits and vegetables from Hainan, China
Source: PLoS One. 2026 Apr 29;21(4):e0347411. doi: 10.1371/journal.pone.0347411 (PMC13127967; doi:10.1371/journal.pone.0347411)
Supplement: S3 Table — (XLSX) [file pone.0347411.s004.xlsx]

## Sheet: Sheet1
Supporting information 3- Table S3. Recovery rate of 117 pesticides
No	Pesticides	Recovery range
1	ethiolate	88.2±2.6%
2	dichlorobenzonitrile	88.2±1.7%
3	biphenyl	88.2±1.2%
4	etridiazole	76.3±1.2%
5	molinate	86.2±1%
6	thionazin	79.1±5%
7	fenobucarb	76.5±1.7%
8	isoprocarb	83.4±4.7%
9	propoxur	76.7±1.4%
10	tecnazene	78.1±1.3%
11	diphenylamine	87.9±0.5%
12	cycloate	81.8±1.8%
13	chlorpropham	100.4±1.9%
14	ethalfuralin	63±0.5%
15	atrazine - desethyl	91.8±3.9%
16	benfluralin	75.5±1.7%
17	sulfotep	73±1.5%
18	atratone	74.2±2.3%
19	hexachlorobenzene	82.5±5.1%
20	simazine	83.6±5.5%
21	atrazine	79.9±0.3%
23	propazine	78.2±0.6%
23	monolinuron	77.4±0.5%
24	clomazone	69.9±2.4%
25	terbuthylazine	83.8±2.6%
26	propetamphos	78.4±0.3%
27	terbufos	69.6±2.1%
28	fonofos	80.7±0.4%
29	etrimfos	76.9±1.5%
30	triallate	79.5±0.7%
31	tebupirimfos	73.5±1%
32	iprobenfos	68±0.1%
33	pirimicarb	75.8±0.2%
34	formothion	75.3±1.1%
35	desmetryn	77.8±2.8%
36	pentachloroaniline	112.6±5%
37	dichlofenthion	74.4±0.2%
38	metribuzin	77.9±1.1%
39	acetochlor	85.6±0.6%
40	ametryn	78.2±0.1%
41	tolclofos - methyl	75.6±0.5%
42	alachlor	76±1.3%
43	prometryn	67.5±0.1%
44	ronnel	61.1±3.7%
45	terbutryn	76.5±0.4%
46	pirimiphos - methyl	76.8±0.7%
47	bromacil	75±4.3%
48	ethofumesate	67.5±1.2%
49	dipropetryn	76.9±0.4%
50	metolachlor	63.3±0.9%
51	aldrin	65.1±2%
52	trichloronat	86.2±3.5%
53	pirimiphos - ethyl	74.9±0.6%
54	bromophos	61.8±1.1%
55	cyprodinil	69.6±0.8%
56	penconazole	70.3±1.6%
57	isofenphos	61±0.1%
58	beflubutamid	70.7±2.2%
59	triadimenol	61.9±0.7%
60	quinalphos	65.8±2.1%
61	methidathion	72.9±2.5%
62	bromophos - ethyl	80.3±0.9%
63	fenothiocarb	83.5±3.7%
64	mepanipyrim	60.6±0.2%
65	ditalimfos	81.8±0.8%
67	fluorodifen	68.8±13.3%
68	chlorfenson	72.4±16.9%
69	butamifos	86.9±7.9%
70	napropamide	84.1±3.1%
71	hexaconazole	78.2±5.4%
72	prothiofos	79.5±8%
73	isoprothiolane	90.5±5.7%
74	pretilachlor	90.1±6%
75	DEF	73.8±7%
76	oxadiazon	78.4±7.8%
77	bromfenvinfos	87±1.8%
77	flutolanil	86.7±3.9%
78	oxyfluorfen	89.1±4.3%
79	myclobutanil	78.3±2.4%
80	bupirimate	65.5±0.8%
81	kresoxim - methyl	76.6±2.4%
81	isoxathion	75±4%
83	cyflufenamid	89.3±0.5%
84	fluazifop - butyl	75.9±2.8%
85	cyproconazole	61.9±0.6%
86	nitrofen	75.6±2.4%
87	chlorobenzilate	73.6±1.2%
88	fensulfothion	70±0.5%
90	beta - endosulfan	70.7±2.5%
90	diniconazole	85.6±5.8%
91	aclonifen	62.9±0.1%
92	ethion	74.3±3.5%
93	oxadixyl	80.4±0.8%
94	benalaxyl	83.8±3.2%
95	quinoxyfen	69.7±0.3%
96	trifloxystrobin	70±0.2%
97	hexazinone	74.7±1.4%
98	diclofop - methyl	61.8±0.7%
99	piperonyl butoxide	69.2±0.4%
100	epoxiconazole	72.7±1.1%
101	tetramethrin	71.8±5.0%
102	bromopropylate	69.5±1%
103	pyridaphenthion	76.7±6.9%
104	EPN	63.6±3%
105	piperophos	69.5±7.7%
106	etoxazole	62.2±4.4%
107	tebufenpyrad	67.7±3%
108	fenamidone	64.6±2.7%
109	tetradifon	62.5±7.8%
110	pyriproxyfen	80.6±3.4%
111	leptophos	80.8±2.3%
112	mefenacet	80.7±0.7%
113	pyrazophos	75.8±2%
114	fluquinconazole	87.6±5.1%
115	dioxathion	65.8±7.3%
116	fenbuconazole	69.7±6.5%
117	boscalid	87.6±14.5%
